# Supplementary material for: A Mature Tertiary Lymphoid Structure with a Ki-67-Positive Proliferating Germinal Center Is Associated with a Good Prognosis and High Intratumoral Immune Cell Infiltration in Advanced Colorectal Cancer
Source: Cancers (Basel). 2024 Jul 28;16(15):2684. doi: 10.3390/cancers16152684 (PMC11312168; doi:10.3390/cancers16152684)
Supplement: Supplementary file 1 [file cancers-16-02684-s001.zip]

Archive with 1 entries (1 files):
- cancers-3111469-supplementary.pdf
